# Supplementary material for: The Lipidomic Profile Is Associated with the Dietary Pattern in Subjects with and without Diabetes Mellitus from a Mediterranean Area
Source: Nutrients. 2024 Jun 8;16(12):1805. doi: 10.3390/nu16121805 (PMC11206394; doi:10.3390/nu16121805)
Supplement: Supplementary file 1 [file nutrients-16-01805-s001.zip]

Archive with 1 entries (1 files):
- nutrients-3026771-supplementary.pdf
